# Supplementary material for: Tethered Aryl Groups Increase the Activity of Anti-Proliferative Thieno[2,3-b]Pyridines by Targeting a Lipophilic Region in the Active Site of PI-PLC
Source: Pharmaceutics. 2021 Nov 26;13(12):2020. doi: 10.3390/pharmaceutics13122020 (PMC8705770; doi:10.3390/pharmaceutics13122020)
Supplement: Supplementary file 1 [file pharmaceutics-13-02020-s001.zip]

Archive with 1 entries (1 files):
- pharmaceutics-1461944-supplementary.pdf
